# Supplementary material for: MCPIP1 Enhances TNF-α-Mediated Apoptosis through Downregulation of the NF-κB/cFLIP Axis
Source: Biology (Basel). 2021 Jul 12;10(7):655. doi: 10.3390/biology10070655 (PMC8301320; doi:10.3390/biology10070655)
Supplement: Supplementary file 1 [file biology-10-00655-s001.zip]

Archive with 1 entries (1 files):
- biology-1261273-supplementary.pdf
